# Supplementary material for: Characterizing subgenome recombination and chromosomal imbalances in banana varietal lineages
Source: Ann Bot. 2023 Dec 14;133(2):349–64. doi: 10.1093/aob/mcad192 (PMC11005773; doi:10.1093/aob/mcad192)
Supplement: mcad192_suppl_Supplementary_File_S1 [file mcad192_suppl_supplementary_file_s1.xls]

## Sheet: header
Additional file 1: Supplementary tables S1 to S5
Janet Higgins, Jaime Andrés Osorio-Guarín, Carolina Olave-Achury, Deisy Lisseth Toloza-Moreno, Ayda Enriquez, Federica Di Palma, Roxana Yockteng, Jose De Vega
Characterising subgenome recombination and chromosomal imbalances in banana varietal lineages

## Sheet: TABLE S1 sample metadata
Project sample number	Accession name in Genbank database (obtained from MGIS)	Genetic cluster (our structure analyses)	Accession composition based on our results	Accession composition recorded in Genbank database (obtained from MGIS)	Accession species recorded in Genbank database (obtained from MGIS)	Accession phylogeny recorded in Genbank database (obtained from MGIS)	Biosample name used in sequencing and SRA	Most likely somatic clone at ITC	BIOSAMPLE
88	Pahang	AAAA	AAAA	acuminata	Musa acuminata	subsp. malaccensis	88PAHANG	ITC0609	SAMEA114477352
98	Fhia 17	AAAA	AAAA	AAAA	Musa acuminata	n/a	98FHIA17	ITC1264	SAMEA114477355
96	Fhia 23	AAAA	AAAA	AAAA	Musa acuminata	n/a	96FHIA23	ITC1265	SAMEA114477353
97	Sh 3436-9	AAAA	AAAA	AAAA	Musa acuminata	n/a	97SH34369	ITC1318	SAMEA114477354
31	Fhia 20	AAAB_Africa	AAAB	AAAB	Musa balbisiana	n/a	31FHIA20	ITC1242	SAMEA114477189
32	Fhia 21	AAAB_Africa	AAAB	AAAB	Musa balbisiana	n/a	32FHIA21	ITC1306	SAMEA114477190
30	Fhia 110	AAAB_Africa	AAAB	AAAB	Musa balbisiana	n/a	30FHIA110		SAMEA114477188
33	Fhia 22	AAAB_Africa	AAAB	AAAB	Musa balbisiana	n/a	33FHIA22		SAMEA114477191
95	Fhia 2	AAAB_Pome	AAAB	AAAA	Musa acuminata	n/a	95FHIA2	ITC0505	SAMEA114477195
65	Pa 03-22	AAAB_Pome	AAAB	AAB	Musa balbisiana	subgr. Plantain	65PA0322	USDA TARS 18050	SAMEA114477192
71	Pv 0344	AAAB_Pome	AAAB	AAB	Musa balbisiana	subgr. Plantain	71PV0344		SAMEA114477193
84	Peciolos Oscuros	AAAB_Pome	AAAB	AA	Musa acuminata	n/a	84PECIOLOSOSCUROS		SAMEA114477194
8	Cachaco Enano	Bluggoe_ABB	ABB	ABB	Musa balbisiana	subgr. Bluggoe	8CACHACOENANO	ITC0632	SAMEA114477255
7	Cachaco Comun	Bluggoe_ABB	ABB	ABB	Musa balbisiana	subgr. Bluggoe	7CACHACOCOMUN		SAMEA114477254
9	Cachaco Espermo	Bluggoe_ABB	ABB	ABB	Musa balbisiana	subgr. Bluggoe	9CACHACOESPERMO		SAMEA114477256
10	Cachaco Sin Bellota	Bluggoe_ABB	ABB	ABB	Musa balbisiana	subgr. Bluggoe	10CACHACOSINBELLOTA		SAMEA114477257
107	Dwarf Cavendish	Cavendish_AAA	AAA	AAA	Musa acuminata	subgr. Cavendish	107DWARFCAVENDISH	ITC0002	SAMEA114477329
105	Valery	Cavendish_AAA	AAA	AAA	Musa acuminata	subgr. Cavendish	105VALERY	ITC0048	SAMEA114477327
100	Lacatan	Cavendish_AAA	AAA	AAA	Musa acuminata	subgr. Cavendish	100LACATAN	ITC0768	SAMEA114477322
1	Saba	Cavendish_AAA	AAA	ABB	Musa acuminata	subgr. Saba	1SABA	ITC1138	SAMEA114477317
102	Gran Enano	Cavendish_AAA	AAA	AAA	Musa acuminata	subgr. Cavendish	102GRANENANO	ITC1256	SAMEA114477324
34	Fhia 25	Cavendish_AAA	AAA	AAB	Musa acuminata	n/a	34FHIA25	ITC1418	SAMEA114477318
104	Poyo	Cavendish_AAA	AAA	AAA	Musa acuminata	subgr. Cavendish	104POYO	ITC1482	SAMEA114477326
99	Mysore	Cavendish_AAA	AAA	AAA	Musa acuminata	subgr. Cavendish	99MYSORE	USDA TARS 17171	SAMEA114477321
101	Seredow	Cavendish_AAA	AAA	AAA	Musa acuminata	subgr. Cavendish	101SEREDOW		SAMEA114477323
103	Pigmeo	Cavendish_AAA	AAA	AAA	Musa acuminata	subgr. Cavendish	103PIGMEO		SAMEA114477325
106	Banano Sin Clasificar	Cavendish_AAA	AAA	AAA	Musa acuminata	subgr. Cavendish	106BANANOSINCLASIFICAR		SAMEA114477328
160	Nallo 06	Cavendish_AAA	AAA	NA	Musa acuminata	n/a	160NALLO06		SAMEA114477270
178	Vabu 04	Cavendish_AAA	AAA	NA	Musa acuminata	n/a	178VABU04		SAMEA114477271
193	Banano Indio Come Sentao	Cavendish_AAA	AAA	AAA	Musa acuminata	subgr. Cavendish	193BANANOINDIOCOMESENTAO		SAMEA114477347
200	Tri Racimo	Cavendish_AAA	AAA	NA	Musa acuminata	n/a	200TRIRACIMO		SAMEA114477374
94	Ic 2	GrosMichel_AAA	AAA	AAAA	Musa acuminata	subgr. Gros Michel der	94IC2	ITC0019	SAMEA114477320
109	Gros Michel Cocos	GrosMichel_AAA	AAA	AAA	Musa acuminata	subgr. Gros Michel	109GROSMICHELCOCOS	ITC0451	SAMEA114477331
108	Gros Michel Comun	GrosMichel_AAA	AAA	AAA	Musa acuminata	subgr. Gros Michel	108GROSMICHELCOMUN	ITC0484	SAMEA114477330
110	Gros Michel Enano	GrosMichel_AAA	AAA	AAA	Musa acuminata	subgr. Gros Michel	110GROSMICHELENANO		SAMEA114477332
111	Seda	GrosMichel_AAA	AAA	AAA	Musa acuminata	subgr. Gros Michel	111SEDA		SAMEA114477333
112	Banano Chico	GrosMichel_AAA	AAA	AAA	Musa acuminata	subgr. Gros Michel	112BANANOCHICO		SAMEA114477334
116	Guineo Negro	Mutika_AAA	AAA	AAA	Musa acuminata	subgr. Mutika/Lujugira	116GUINEONEGRO	ITC0005	SAMEA114477336
118	Igitsiri Intuntu	Mutika_AAA	AAA	AAA	Musa acuminata	subgr. Mutika/Lujugira	118IGITSIRIINTUNTU	ITC0081	SAMEA114477338
117	Nakitengwa	Mutika_AAA	AAA	AAA	Musa acuminata	subgr. Mutika/Lujugira	117NAKITENGWA	ITC1180	SAMEA114477337
66	Pelipita	Pelipita_ABB	ABB	ABB	Musa balbisiana	subgr. Pelipita	66PELIPITA	ITC0396	SAMEA114477258
67	Perrenque	Pelipita_ABB	ABB	ABB	Musa balbisiana	subgr. Pelipita	67PERRENQUE		SAMEA114477259
70	Pompo	Pelipita_ABB	ABB	AAB	Musa balbisiana	subgr. Maia Maoli/Popoulu	70POMPOOCOMINO		SAMEA114477260
12	Diby	Plantain_AAB	AAB	AAB	Musa balbisiana	subgr. Plantain	12DIBY	ITC0054	SAMEA114477200
5	Bend Mossedjo	Plantain_AAB	AAB	AAB	Musa balbisiana	subgr. Plantain	5BENDMOSSEDJO	ITC0057	SAMEA114477198
51	Kwa	Plantain_AAB	AAB	AAB	Musa balbisiana	subgr. Plantain	51KWA	ITC0195	SAMEA114477226
50	Kelong Mekintu	Plantain_AAB	AAB	AAB	Musa balbisiana	subgr. Plantain	50KELONGMEKINTU	ITC0200	SAMEA114477225
28	Elat	Plantain_AAB	AAB	AAB	Musa balbisiana	subgr. Plantain	28ELAT	ITC0201	SAMEA114477213
62	Niabang	Plantain_AAB	AAB	AAB	Musa balbisiana	subgr. Plantain	62NIABANG	ITC0203	SAMEA114477233
73	Rose D' Ekona	Plantain_AAB	AAB	AAB	Musa balbisiana	subgr. Plantain	73ROSEDEKONA	ITC0204	SAMEA114477238
52	Lifongo Liko	Plantain_AAB	AAB	AAB	Musa balbisiana	subgr. Plantain	52LIFONGOLIKO	ITC0206	SAMEA114477227
69	Plantain 17	Plantain_AAB	AAB	AAB	Musa balbisiana	subgr. Plantain	69PLANTAIN17	ITC0352	SAMEA114477236
64	Orishelle	Plantain_AAB	AAB	AAB	Musa balbisiana	subgr. Plantain	64ORISHELLE	ITC0517	SAMEA114477235
53	Madre Del Platanal	Plantain_AAB	AAB	AAB	Musa balbisiana	subgr. Plantain	53MADREDELPLATANAL	ITC0521	SAMEA114477228
11	Currare Enano	Plantain_AAB	AAB	AAB	Musa balbisiana	subgr. Plantain	11CURRAREENANO	ITC0559	SAMEA114477199
44	Harton Maqueño	Plantain_AAB	AAB	NA	Musa balbisiana	subgr. Plantain	44HARTONMAQUEO	ITC0628	SAMEA114477219
20	Dominico Harton Rojo	Plantain_AAB	AAB	AAB	Musa balbisiana	subgr. Plantain	20DOMINICOHARTONROJO	ITC0630	SAMEA114477207
153	Maqueño	Plantain_AAB	AAB	AAB	Musa balbisiana	subgr. Plantain	153MAQUENNO	ITC0631	SAMEA114477246
40	Harton Birracimo	Plantain_AAB	AAB	AAB	Musa balbisiana	subgr. Plantain	40HARTONBIRRACIMO	ITC0634	SAMEA114477215
24	Dominico Mocho	Plantain_AAB	AAB	AAB	Musa balbisiana	subgr. Plantain	24DOMINICOMOCHO	ITC0635	SAMEA114477210
47	Harton Tigre	Plantain_AAB	AAB	AAB	Musa balbisiana	subgr. Plantain	47HARTONTIGRE	ITC0642	SAMEA114477222
2	3/4 Naine	Plantain_AAB	AAB	AAB	Musa balbisiana	subgr. Plantain	2NAINE34	ITC0959	SAMEA114477196
3	Amou Rojo	Plantain_AAB	AAB	AAB	Musa balbisiana	subgr. Plantain	3AMOUROJO	ITC0963	SAMEA114477197
137	Amou Verde	Plantain_AAB	AAB	AAB	Musa balbisiana	subgr. Plantain	137AMOUVERDE	ITC0963	SAMEA114477242
63	Njock Kon	Plantain_AAB	AAB	AAB	Musa balbisiana	subgr. Plantain	63NJOCKKON	ITC1133	SAMEA114477234
72	Red Yade	Plantain_AAB	AAB	AAB	Musa balbisiana	subgr. Plantain	72REDYADE	ITC1140	SAMEA114477237
60	Messiatzo	Plantain_AAB	AAB	AAB	Musa balbisiana	subgr. Plantain	60MESSIATZO	ITC1153	SAMEA114477232
59	Mbouroukou	Plantain_AAB	AAB	AAB	Musa balbisiana	subgr. Plantain	59MBOUROUKOU	ITC1285	SAMEA114477231
36	French Sombre	Plantain_AAB	AAB	AAB	Musa balbisiana	subgr. Plantain	36FRENCHSOMBRE	ITC1668	SAMEA114477214
13	Dominico 300	Plantain_AAB	AAB	AAB	Musa balbisiana	subgr. Plantain	13DOMINICO300		SAMEA114477201
14	Dominico Ancuyano	Plantain_AAB	AAB	AAB	Musa balbisiana	subgr. Plantain	14DOMINICOANCUYANO		SAMEA114477202
16	Dominico Comun	Plantain_AAB	AAB	AAB	Musa balbisiana	subgr. Plantain	16DOMINICOCOMUN		SAMEA114477203
17	Dominico Enano	Plantain_AAB	AAB	AAB	Musa balbisiana	subgr. Plantain	17DOMINICOENANO		SAMEA114477204
18	Dominico Guaicoso	Plantain_AAB	AAB	AAB	Musa balbisiana	subgr. Plantain	18DOMINICOGUAICOSO		SAMEA114477205
19	Dominico Harton Comun	Plantain_AAB	AAB	AAB	Musa balbisiana	subgr. Plantain	19DOMINICOHARTONCOMUN		SAMEA114477206
22	Dominico Harton Viota	Plantain_AAB	AAB	AAB	Musa balbisiana	subgr. Plantain	22DOMINICOHARTONVIOTA		SAMEA114477208
23	Dominico Maqueño	Plantain_AAB	AAB	AAB	Musa balbisiana	subgr. Plantain	23DOMINICOMAQUENNO		SAMEA114477209
26	Dominico Negro	Plantain_AAB	AAB	AAB	Musa balbisiana	subgr. Plantain	26DOMINICONEGRO		SAMEA114477211
27	Dominico Tumaco	Plantain_AAB	AAB	AAB	Musa balbisiana	subgr. Plantain	27DOMINICOTUMACO		SAMEA114477212
41	Harton Comun	Plantain_AAB	AAB	AAB	Musa balbisiana	subgr. Plantain	41HARTONCOMUN		SAMEA114477216
42	Harton Del Meta	Plantain_AAB	AAB	AAB	Musa balbisiana	subgr. Plantain	42HARTONDELMETA		SAMEA114477217
43	Harton Habano	Plantain_AAB	AAB	AAB	Musa balbisiana	subgr. Plantain	43HARTONHABANO		SAMEA114477218
45	Harton Pepo	Plantain_AAB	AAB	AAB	Musa balbisiana	subgr. Plantain	45HARTONPEPO		SAMEA114477220
46	Harton Rojo	Plantain_AAB	AAB	AAB	Musa balbisiana	subgr. Plantain	46HARTONROJO		SAMEA114477221
48	Harton Tumaco	Plantain_AAB	AAB	AAB	Musa balbisiana	subgr. Plantain	48HARTONTUMACO		SAMEA114477223
49	Hondureño Enano	Plantain_AAB	AAB	AAB	Musa balbisiana	subgr. Plantain	49HONDURENNOENANO		SAMEA114477224
135	Dominico Rojo 2	Plantain_AAB	AAB	AAB	Musa balbisiana	subgr. Plantain	135DOMINICOROJO2		SAMEA114477240
136	Dominico Caoba	Plantain_AAB	AAB	AAB	Musa balbisiana	subgr. Plantain	136DOMINICOCAOBA		SAMEA114477241
138	Harton Rojo Del Meta	Plantain_AAB	AAB	AAB	Musa balbisiana	subgr. Plantain	138HARTONROJODELMETA		SAMEA114477243
139	Harton Santander	Plantain_AAB	AAB	AAB	Musa balbisiana	subgr. Plantain	139HARTONSANTANDER		SAMEA114477244
140	Harton Liberal	Plantain_AAB	AAB	AAB	Musa balbisiana	subgr. Plantain	140HARTONLIBERAL		SAMEA114477261
142	La Miel	Plantain_AAB	AAB	AAB	Musa balbisiana	subgr. Plantain	142LAMIEL		SAMEA114477268
151	Blanco	Plantain_AAB	AAB	NA	Musa balbisiana	n/a	151BLANCO		SAMEA114477245
190	Liberal	Plantain_AAB	AAB	NA	Musa balbisiana	n/a	190LIBERAL		SAMEA114477248
191	Harton Cubano	Plantain_AAB	AAB	AAB	Musa balbisiana	subgr. Plantain	191HARTONCUBANO		SAMEA114477249
192	Harton Macho	Plantain_AAB	AAB	AAB	Musa balbisiana	subgr. Plantain	192HARTONMACHO		SAMEA114477346
197	Cubano Negro	Plantain_AAB	AAB	AAB	Musa balbisiana	subgr. Plantain	197CUBANONEGRO		SAMEA114477251
198	Cubano Blanco	Plantain_AAB	AAB	AAB	Musa balbisiana	subgr. Plantain	198CUBANOBLANCO		SAMEA114477371
54	Maia Maoli	Popoulu_AAB	AAB	AAB	Musa balbisiana	subgr. Maia Maoli/Popoulu	54MAIAMAOLI	ITC1167	SAMEA114477229
55	Maia Maoli Risaralda	Popoulu_AAB	AAB	AAB	Musa balbisiana	subgr. Maia Maoli/Popoulu	55MAIAMAOLIRISARALDA		SAMEA114477230
125	Maia Maoli Quindio	Popoulu_AAB	AAB	AAB	Musa balbisiana	subgr. Maia Maoli/Popoulu	125MAIAMAOLIQUINDIO		SAMEA114477239
126	Pompo O Comino Risaralda	Popoulu_AAB	AAB	AAB	Musa balbisiana	subgr. Maia Maoli/Popoulu	126POMPOOCOMINORISARALDA		SAMEA114477342
189	Guayabo Rayado	Popoulu_AAB	AAB	NA	Musa acuminata	n/a	189GUAYABORAYADO		SAMEA114477247
148	Red 1	Red_AAA	AAA	AA	Musa acuminata	n/a	148RED1	ITC0486	SAMEA114477343
87	Guayabo Rojo Esplendor	Red_AAA	AAA	AAB	Musa acuminata	subgr. Plantain	87GUAYABOROJOESPLENDOR		SAMEA114477319
119	Tafetan Rojo	Red_AAA	AAA	AAA	Musa acuminata	subgr. Red	119TAFETANROJO		SAMEA114477339
120	Tafetan Verde	Red_AAA	AAA	AAA	Musa acuminata	subgr. Red	120TAFETANVERDE		SAMEA114477340
121	Guayabo A	Red_AAA	AAA	AAA	Musa acuminata	subgr. Red	121GUAYABOA		SAMEA114477341
149	Red 2. Enano	Red_AAA	AAA	AA	Musa acuminata	n/a	149RED2ENANO		SAMEA114477344
194	Matacaballo	Red_AAA	AAA	NA	Musa acuminata	n/a	194MATACABALLO		SAMEA114477348
195	Banano Rojo	Red_AAA	AAA	NA	Musa acuminata	n/a	195BANANOROJO		SAMEA114477250
77	Pisang Mas	Sucrier_AA	AA	AA	Musa acuminata	subgr. Sucrier	77PISANGMAS	ITC0653	SAMEA114477275
75	Bocadillo Comun	Sucrier_AA	AA	AA	Musa acuminata	subgr. Sucrier	75BOCADILLOCOMUN		SAMEA114477273
76	Bocadillo Alto	Sucrier_AA	AA	AA	Musa acuminata	subgr. Sucrier	76BOCADILLOALTO		SAMEA114477274
143	Bocadillo Del Choco	Sucrier_AA	AA	AA	Musa acuminata	subgr. Sucrier	143BOCADILLODELCHOCO		SAMEA114477186
155	Anva 01	Sucrier_AA	AA	AA	Musa acuminata	subgr. Sucrier	155ANVA01		SAMEA114477288
156	Anva 02	Sucrier_AA	AA	AA	Musa acuminata	subgr. Sucrier	156ANVA02		SAMEA114477289
157	Anva 03	Sucrier_AA	AA	AA	Musa acuminata	subgr. Sucrier	157ANVA03		SAMEA114477290
158	Nallo 04	Sucrier_AA	AA	AA	Musa acuminata	subgr. Sucrier	158NALLO04		SAMEA114477291
159	Nallo 05	Sucrier_AA	AA	AA	Musa acuminata	subgr. Sucrier	159NALLO05		SAMEA114477349
161	Nari 01	Sucrier_AA	AA	AA	Musa acuminata	subgr. Sucrier	161NARI01		SAMEA114477292
162	Nari 02	Sucrier_AA	AA	AA	Musa acuminata	subgr. Sucrier	162NARI02		SAMEA114477293
163	Nari 03	Sucrier_AA	AA	AA	Musa acuminata	subgr. Sucrier	163NARI03		SAMEA114477294
164	Natu 07	Sucrier_AA	AA	AA	Musa acuminata	subgr. Sucrier	164NATU07		SAMEA114477295
165	Natu 08	Sucrier_AA	AA	AA	Musa acuminata	subgr. Sucrier	165NATU08		SAMEA114477296
166	Natu 09	Sucrier_AA	AA	AA	Musa acuminata	subgr. Sucrier	166NATU09		SAMEA114477297
167	Natu 10	Sucrier_AA	AA	AA	Musa acuminata	subgr. Sucrier	167NATU10		SAMEA114477298
168	Sabo 03	Sucrier_AA	AA	AA	Musa acuminata	subgr. Sucrier	168SABO03		SAMEA114477299
169	Sabo 04	Sucrier_AA	AA	AA	Musa acuminata	subgr. Sucrier	169SABO04		SAMEA114477300
170	Sabo 01	Sucrier_AA	AA	AA	Musa acuminata	subgr. Sucrier	170SABO01		SAMEA114477301
171	Sabo 02	Sucrier_AA	AA	AA	Musa acuminata	subgr. Sucrier	171SABO02		SAMEA114477302
172	Sabo 05	Sucrier_AA	AA	AA	Musa acuminata	subgr. Sucrier	172SABO05		SAMEA114477303
173	Sapi 09	Sucrier_AA	AA	AA	Musa acuminata	subgr. Sucrier	173SAPI09		SAMEA114477304
174	Sari 10	Sucrier_AA	AA	AA	Musa acuminata	subgr. Sucrier	174SARI10		SAMEA114477305
175	Sapi 08	Sucrier_AA	AA	AA	Musa acuminata	subgr. Sucrier	175SAPI08		SAMEA114477306
176	Save 06	Sucrier_AA	AA	AA	Musa acuminata	subgr. Sucrier	176SAVE06		SAMEA114477307
177	Save 07	Sucrier_AA	AA	AA	Musa acuminata	subgr. Sucrier	177SAVE07		SAMEA114477350
179	Vapa 03	Sucrier_AA	AA	AA	Musa acuminata	subgr. Sucrier	179VAPA03		SAMEA114477308
180	Vapa 02	Sucrier_AA	AA	AA	Musa acuminata	subgr. Sucrier	180VAPA02		SAMEA114477309
181	Vapa 01	Sucrier_AA	AA	AA	Musa acuminata	subgr. Sucrier	181VAPA01		SAMEA114477310
182	Vabu 03	Sucrier_AA	AA	AA	Musa acuminata	subgr. Sucrier	182VABU03		SAMEA114477311
183	Vabu 02	Sucrier_AA	AA	AA	Musa acuminata	subgr. Sucrier	183VABU02		SAMEA114477312
184	Vabu 01	Sucrier_AA	AA	AA	Musa acuminata	subgr. Sucrier	184VABU01		SAMEA114477313
185	Icononzo 01	Sucrier_AA	AA	AA	Musa acuminata	subgr. Sucrier	185ICONONZO01		SAMEA114477314
186	Icononzo 02	Sucrier_AA	AA	AA	Musa acuminata	subgr. Sucrier	186ICONONZO02		SAMEA114477315
187	Icononzo 03	Sucrier_AA	AA	AA	Musa acuminata	subgr. Sucrier	187ICONONZO03		SAMEA114477316
188	Restrepo 01	Sucrier_AA	AA	AA	Musa acuminata	subgr. Sucrier	188RESTREPO01		SAMEA114477252
141	Fougamou	unclustered	ABB	ABB	Musa balbisiana	subgr. Pisang Awak	141FOUGAMOU	ITC0101	SAMEA114477369
58	Mbindi	unclustered	AAA?	AAB	Musa balbisiana	subgr. Plantain	58MBINDI	ITC0189	SAMEA114477264
82	Niyarma Yik	unclustered	AAB?AA?	NA	Musa acuminata	n/a	82NIYARMAYIK	ITC0269	SAMEA114477185
37	Gaep 2	unclustered	AABB	AABB	Musa balbisiana	n/a	37GAEP2	ITC0290	SAMEA114477253
61	Ney Poovan	unclustered	AB	AB	Musa balbisiana	subgr. Ney Poovan	61NEYPOOVAN	ITC0459	SAMEA114477372
29	Fhia 1	unclustered	AAAB	AAAB	Musa acuminata	n/a	29FHIA1	ITC0504	SAMEA114477187
81	Tuu Gia	unclustered	AAB	AAB	Musa acuminata	subgr. Plantain	81TUUGIA	ITC0610	SAMEA114477368
57	Maritu	unclustered	AAB	AAB	Musa balbisiana	subgr. Iholena	57MARITU	ITC0639	SAMEA114477366
132	Gaep 1	unclustered	AB	AB	Musa balbisiana	n/a	132GAEP1	ITC0640	SAMEA114477373
80	Palembang	unclustered	AA?/AAA?	AA	Musa acuminata	n/a	80PALEMBANG	ITC0646	SAMEA114477278
35	Figue Famile	unclustered	AAB	AAB	Musa balbisiana	subgr. Pome	35FIGUEFAMILE	ITC0743	SAMEA114477364
83	Zebrina	unclustered	AA	AA	Musa acuminata	n/a	83ZEBRINA	ITC1177	SAMEA114477279
74	Yangambi Km 3	unclustered	AAB	AAB	Musa balbisiana	subgr. Silk	74YANGAMBIKM3	ITC1275	SAMEA114477367
133	Pisang Berlin	unclustered	AA	AA	Musa acuminata	n/a	133PISANGBERLIN	ITC1347	SAMEA114477286
115	Yangambi Km 5	unclustered	AAA	AAA	Musa acuminata	subgr. Ibota	115YANGAMBIKM5	ITC1892	SAMEA114477265
6	Benedetta	unclustered	ABB	ABB	Musa balbisiana	subgr. Saba	6BENDETTA		SAMEA114477363
38	Hibrido Saba 1	unclustered	AAA?	AABB	Musa balbisiana	n/a	38HIBRIDOSABA1		SAMEA114477262
39	Hibrido Saba 3	unclustered	AAA?	AB	Musa balbisiana	n/a	39HIBRIDOSABA3		SAMEA114477263
56	Manzano	unclustered	AAB	AAB	Musa balbisiana	subgr. Silk	56MANZANO		SAMEA114477365
114	Bocadillo Chileno	unclustered	AA	AA	Musa acuminata	subgr. Sucrier	114BOCADILLOCHILENO		SAMEA114477285
123	Hibrido De Saba 2	unclustered	AAA?	AAB?	Musa balbisiana	n/a	123HIBRIDODESABA2		SAMEA114477266
145	Bs269	unclustered	AB?	NA	Musa acuminata	n/a	145BS269		SAMEA114477370
199	Banano Balboa	unclustered	AB?	NA	Musa acuminata	n/a	199BANANOBALBOA		SAMEA114477351
127	Iita	unknown_AAA	AAA	NA	Musa balbisiana	n/a	127IITA	ITC1448	SAMEA114477267
113	Banano 2	unknown_AAA	AAA	AAA	Musa acuminata	subgr. Gros Michel	113BANANO2		SAMEA114477335
146	Guayabo B	unknown_AAA	AAA	AAA	Musa acuminata	subgr. Gros Michel	146GUAYABOB		SAMEA114477269
150	Hawaiano	unknown_AAA	AAA	NA	Musa balbisiana	n/a	150HAWAIANO		SAMEA114477345
78	Pisang Tongat	Wild_M_acc	AA	AA	Musa acuminata	n/a	78PISANGTONGAT	ITC0004	SAMEA114477276
134	Calcutta 4	Wild_M_acc	AA	AA	Musa acuminata	subsp. burmannicoides	134CALCUTTA4	ITC0249	SAMEA114477287
85	Long Tavoy	Wild_M_acc	AA	AA	Musa acuminata	subsp. burmannica	85LONGTAVOY	ITC0283	SAMEA114477280
91	Selangor 2	Wild_M_acc	AA	AA	Musa acuminata	subsp. zebrina	91SELANGOR2	ITC0629	SAMEA114477284
79	Pisang Lilin	Wild_M_acc	AA	AA	Musa acuminata	n/a	79PISANGLILIN	ITC0684	SAMEA114477277
89	Selangor 1	Wild_M_acc	AA	AA	Musa acuminata	subsp. malaccensis	89SELANGOR1	ITC1060	SAMEA114477282
68	Pisang Ceylan	Wild_M_acc	AA	AAB? (AA)	Musa balbisiana	subgr. Mysore	68PISANGCEYLAN	ITC1441	SAMEA114477272
90	Musa Rosea	Wild_M_acc	AA	AA	Musa acuminata	subsp. siamea	90MUSAROSEA	ITC1591	SAMEA114477283
86	Annam	Wild_M_acc	AA	AA	Musa acuminata	subsp. burmannicoides	86ANNAM		SAMEA114477281
92	Tani	Wild_M_bal	BB	BB	Musa balbisiana	n/a	92TANI	ITC1120	SAMEA114477356
93	Musa Balbisiana	Wild_M_bal	BB	BB	Musa balbisiana	n/a	93MUSABALBISIANA		SAMEA114477357
124	Musa Basjoo	wild_species	-	basjoo	Musa basjoo	n/a	124MUSABASJOO		SAMEA114477358
122	Musa Textilis	wild_species	-	textilis	Musa textilis	n/a	122MUSATEXTILIS		SAMEA114477361
128	Musa Laterita	wild_species	-	laterita	Musa laterita	n/a	128MUSALATERITA		SAMEA114477359
129	Musa Ornata	wild_species	-	ornata	Musa ornata	n/a	129MUSAORNATA		SAMEA114477360
130	Musa Velutina	wild_species	-	velutina	Musa velutina	n/a	130MUSAVELUTINA		SAMEA114477362

## Sheet: TABLE S2 RAA calculation
	Properly mapped read pairs (%)				Ratios sample/cluster					RAA (normalised mapped read-pairs %)
CAVENDISH	AA	BB	ABB	SS	AA	BB	ABB	SS	Final Factor (average ratios)	AA	BB	ABB	SS
100LACATAN	84.41	65.96	77.06	76.95	0.990271	0.996836	0.990073	0.996882	0.993515	84.9609	66.3905	77.563	77.4522
101SEREDOW	84.66	64.99	77.35	76.16	0.993203	0.982177	0.993799	0.986648	0.988957	85.6054	65.7157	78.2137	77.0104
102GRANENANO	86.55	69.52	81.06	79.64	1.01538	1.05064	1.04147	1.03173	1.0348	83.6391	67.1819	78.3338	76.9615
103PIGMEO	85.66	68.09	79.2	78.64	1.00494	1.02903	1.01757	1.01878	1.01758	84.1804	66.9139	77.832	77.2817
104POYO	87.06	70.13	79.93	79.68	1.02136	1.05986	1.02695	1.03225	1.0351	84.1076	67.7517	77.2194	76.9778
105VALERY	83.98	64.7	76.46	75.99	0.985226	0.977794	0.982364	0.984445	0.982457	85.4795	65.8553	77.8253	77.3469
106BANANOSINCLASIFICAR	85.78	67.51	78.94	78.39	1.00634	1.02026	1.01423	1.01554	1.01409	84.588	66.5719	77.843	77.3007
107DWARFCAVENDISH	84.8	63.38	76.68	74.98	0.994846	0.957846	0.98519	0.971361	0.977311	86.7687	64.8514	78.4602	76.7207
160NALLO06	86.78	68.78	80.26	79.28	1.01807	1.03945	1.03119	1.02707	1.02895	84.3388	66.8451	78.0022	77.0497
178VABU04	85.14	66.34	77.87	77.47	0.998835	1.00258	1.00048	1.00362	1.00138	85.0228	66.2487	77.7628	77.3634
193BANANOINDIOCOMESENTAO	82.86	61.22	73.76	73.44	0.972086	0.925202	0.947674	0.95141	0.949093	87.3044	64.5037	77.7163	77.3791
1SABA	85.5	66.22	77.71	77.57	1.00306	1.00077	0.998424	1.00491	1.00179	85.3472	66.1016	77.5711	77.4314
200TRIRACIMO	84.85	65.81	77.55	76.83	0.995432	0.994569	0.996368	0.995328	0.995424	85.24	66.1125	77.9065	77.1832
34FHIA25	85.34	64.94	76.66	76.38	1.00118	0.981421	0.984933	0.989498	0.989258	86.2666	65.6451	77.4924	77.2093
99MYSORE	85.22	64.95	77	76.46	0.999773	0.981573	0.989302	0.990534	0.990295	86.0551	65.5865	77.7546	77.2093
AVERAGE PER CLUSTER	85.2393	66.1693	77.8327	77.1907

## Sheet: TABLE S3 mapping unnormalised
		Reference - Musa_acuminata_pahang_v4.fasta			Reference - Musa_balbisiana_DH_PKW_v1.1			Reference - ABB_Flye_racon_medaka_purgehaplotigs.ragoo_raw_reads.fa			Reference - Mschizocarpa_chromosomes.fasta
sample_name	trimmed paired-end reads	Average coverage Musa aumin v4	%mapped	%mapped - properly paired	Average coverage Musa balbisiana v1.1	%mapped	%mapped - properly paired	Average coverage ABB	%mapped	%mapped - properly paired	Reference - Mschizocarpa_chromosomes.fasta	%mapped	%mapped - properly paired
100LACATAN	18397602	7.02391	0.9739	0.8441	6.55643	0.9184	0.6596	5.3245	0.9393	0.7706	6.19709	0.9576	0.7695
101SEREDOW	21232153	8.71811	0.9706	0.8466	7.94997	0.9204	0.6499	6.62507	0.9445	0.7735	7.57727	0.9564	0.7616
102GRANENANO	22307854	9.37851	0.9737	0.8655	8.76383	0.9308	0.6952	7.26956	0.9564	0.8106	8.26865	0.962	0.7964
103PIGMEO	26618408	10.7229	0.9763	0.8566	9.95511	0.9213	0.6809	8.16777	0.9434	0.792	9.4162	0.9608	0.7864
104POYO	25133459	10.6178	0.9772	0.8706	9.62899	0.9237	0.7013	8.01727	0.9392	0.7993	9.23522	0.9588	0.7968
105VALERY	25023786	9.06376	0.9765	0.8398	8.44589	0.9232	0.647	6.87053	0.9446	0.7646	7.97531	0.9611	0.7599
106BANANOSINCLASIFICAR	24757491	10.1556	0.9806	0.8578	9.38513	0.9243	0.6751	7.71269	0.9466	0.7894	8.89604	0.9645	0.7839
107DWARFCAVENDISH	23860461	9.0883	0.9777	0.848	8.19294	0.9286	0.6338	6.88501	0.9552	0.7668	7.84932	0.9635	0.7498
108GROSMICHELCOMUN	25343869	10.3041	0.9753	0.8577	9.31798	0.9108	0.6726	7.75295	0.9306	0.7873	8.96939	0.9555	0.7834
109GROSMICHELCOCOS	28649813	11.771	0.972	0.8627	10.8823	0.9226	0.6911	9.06005	0.9457	0.8092	10.3366	0.9575	0.7956
10CACHACOSINBELLOTA	21102627	8.21767	0.953	0.7471	9.24028	0.9593	0.8484	7.07519	0.9572	0.8729	7.46784	0.9421	0.7356
110GROSMICHELENANO	25813499	10.482	0.9798	0.8487	9.554	0.9208	0.6541	7.91817	0.9424	0.7794	9.12281	0.9622	0.7687
111SEDA	23191108	9.89631	0.9817	0.8734	8.96199	0.9291	0.688	7.58057	0.9525	0.8113	8.6218	0.9655	0.7954
112BANANOCHICO	20267414	8.85583	0.976	0.857	7.94995	0.905	0.6677	6.62576	0.9236	0.7795	7.69258	0.9535	0.7801
113BANANO2	21836919	9.51097	0.9848	0.8943	8.58702	0.934	0.7103	7.15674	0.9495	0.8112	8.20592	0.9644	0.8038
114BOCADILLOCHILENO	20073231	8.68462	0.9821	0.87	7.95953	0.9269	0.6909	6.64681	0.949	0.8103	7.60481	0.9651	0.7971
115YANGAMBIKM5	19317134	8.04292	0.9779	0.8697	7.50089	0.9219	0.6891	6.10741	0.9419	0.794	7.06525	0.9599	0.7956
116GUINEONEGRO	18145034	7.73598	0.9777	0.8414	7.16648	0.9215	0.6795	5.96825	0.9462	0.8038	6.88687	0.9637	0.7976
117NAKITENGWA	34334720	13.7413	0.9771	0.8405	12.8292	0.9217	0.685	10.5898	0.9449	0.8055	12.238	0.9631	0.8002
118IGITSIRIINTUNTU	26138917	9.28754	0.9765	0.8085	8.83948	0.9137	0.6397	7.02116	0.9337	0.7629	8.29882	0.9604	0.767
119TAFETANROJO	23353520	9.70487	0.9778	0.8591	8.81673	0.9139	0.6763	7.31597	0.9339	0.7918	8.47265	0.9581	0.7897
11CURRAREENANO	20687742	8.68425	0.9755	0.8127	8.74237	0.9509	0.7712	7.09159	0.9675	0.8662	7.75915	0.9649	0.7694
120TAFETANVERDE	22634733	9.45677	0.9757	0.8534	8.5085	0.9044	0.6718	7.05157	0.9226	0.7811	8.22843	0.9533	0.7837
121GUAYABOA	19269908	8.30109	0.9807	0.8597	7.62598	0.9207	0.6803	6.31707	0.9413	0.7988	7.30096	0.9627	0.7934
122MUSATEXTILIS	26273208	7.45862	0.8787	0.6154	7.85303	0.8613	0.5995	5.94468	0.8639	0.5844	6.99744	0.8979	0.6474
123HIBRIDODESABA2	18863303	8.29111	0.9865	0.9038	7.57293	0.9244	0.671	6.14967	0.9458	0.7822	7.08835	0.9632	0.7751
124MUSABASJOO	27988173	8.82037	0.9098	0.6212	9.44819	0.8697	0.6061	6.95591	0.8685	0.5841	8.10415	0.8952	0.6165
125MAIAMAOLIQUINDIO	20978375	8.8707	0.9671	0.8156	8.71102	0.9271	0.7544	7.10237	0.9402	0.8511	7.87725	0.9508	0.7818
126POMPOOCOMINORISARALDA	24152720	10.1167	0.971	0.8104	10.0122	0.9325	0.7507	8.1228	0.9464	0.8531	9.01331	0.9557	0.7786
127IITA	20859478	8.51618	0.9848	0.872	7.71594	0.9273	0.6512	6.39502	0.9483	0.7738	7.35696	0.9651	0.7649
128MUSALATERITA	19501756	7.53667	0.9723	0.7769	7.31249	0.9201	0.6395	5.73992	0.9368	0.7012	6.75504	0.9572	0.7309
129MUSAORNATA	20025998	7.23074	0.9323	0.7296	7.26055	0.8631	0.6608	5.63624	0.8975	0.677	6.59644	0.9204	0.7131
12DIBY	16988261	7.13803	0.9711	0.8171	7.03757	0.9256	0.7699	5.6199	0.9328	0.8388	6.33074	0.9538	0.7781
130MUSAVELUTINA	19951353	7.67376	0.9403	0.7107	7.81007	0.8953	0.6696	5.98725	0.9039	0.6684	6.97836	0.9271	0.6999
132GAEP1	19534672	8.18764	0.9745	0.8162	7.65549	0.919	0.6644	6.25679	0.9321	0.7845	7.20537	0.9552	0.7703
133PISANGBERLIN	18683927	8.08615	0.9718	0.8563	7.1811	0.8924	0.6709	5.94711	0.9051	0.7703	6.98161	0.9454	0.775
134CALCUTTA4	22950144	9.30835	0.9732	0.8229	8.97787	0.925	0.6755	7.06901	0.9398	0.7478	8.24638	0.9571	0.7684
135DOMINICOROJO2	25040211	9.89254	0.9744	0.7832	9.80033	0.9398	0.7316	7.91864	0.9534	0.8289	8.75749	0.9598	0.7304
136DOMINICOCAOBA	19607826	8.11292	0.9696	0.7763	8.08293	0.9257	0.7261	6.44589	0.9371	0.8159	7.21572	0.9531	0.7292
*137AMOUVERDE	3720968	1.68321	0.9725	0.7961	1.67068	0.9377	0.7462	1.35602	0.9522	0.8424	1.5009	0.958	0.7459
138HARTONROJODELMETA	18565115	7.7297	0.9706	0.7919	7.71962	0.9333	0.7436	6.18796	0.9458	0.8308	6.88364	0.955	0.7468
139HARTONSANTANDER	19889316	8.32242	0.9718	0.802	8.22959	0.9304	0.7501	6.63587	0.9429	0.8354	7.3761	0.9547	0.7547
13DOMINICO300	18963784	7.98386	0.9672	0.8023	7.88965	0.9185	0.7505	6.31203	0.9284	0.8262	7.08528	0.9484	0.7597
140HARTONLIBERAL	15055420	6.46566	0.9685	0.802	6.56348	0.9321	0.7648	5.21578	0.942	0.8423	5.81915	0.9548	0.7695
141FOUGAMOU	21494844	8.6527	0.9552	0.7471	9.71015	0.9577	0.8383	7.30421	0.9538	0.8281	7.80371	0.9436	0.7151
142LAMIEL	17741840	7.55318	0.9714	0.7972	7.67769	0.9362	0.7625	6.09936	0.9488	0.8435	6.77521	0.9572	0.7614
143BOCADILLODELCHOCO	18601881	7.59155	0.974	0.8286	6.9589	0.9146	0.6366	5.74463	0.9324	0.7744	6.65087	0.9563	0.7561
145BS269	22617861	9.4464	0.9751	0.8327	8.59481	0.9057	0.657	7.14175	0.924	0.7894	8.27937	0.9541	0.7722
146GUAYABOB	25848792	11.3409	0.984	0.8854	10.2355	0.9275	0.6826	8.55112	0.9509	0.7993	9.75331	0.9655	0.7884
148RED1	19846836	8.30686	0.9792	0.8429	7.60219	0.92	0.6502	6.28083	0.9409	0.7772	7.26947	0.9618	0.7691
149RED2ENANO	18735410	8.05879	0.9798	0.8508	7.3661	0.9207	0.6619	6.13535	0.9416	0.7884	7.0757	0.9622	0.7797
14DOMINICOANCUYANO	17849234	7.43496	0.9697	0.7937	7.37655	0.9302	0.7439	5.94097	0.9428	0.8309	6.59869	0.9538	0.7467
150HAWAIANO	18629770	8.22799	0.9863	0.8837	7.4084	0.9295	0.6709	6.21171	0.9524	0.7938	7.08754	0.9671	0.781
151BLANCO	16868540	7.39325	0.971	0.7985	7.34233	0.9355	0.7503	5.95289	0.9493	0.8419	6.56816	0.9566	0.7514
153MAQUENNO	15610249	6.72294	0.967	0.7974	6.83009	0.9316	0.7608	5.43642	0.9442	0.8422	6.05099	0.9537	0.7639
155ANVA01	15953227	7.21664	0.9783	0.8502	6.62413	0.9258	0.6684	5.55301	0.947	0.8049	6.34234	0.9625	0.7838
156ANVA02	13990647	6.30996	0.9816	0.8657	5.77942	0.9357	0.7068	4.84742	0.9528	0.8274	5.54249	0.9677	0.8064
157ANVA03	12533805	5.53193	0.9717	0.8268	4.99734	0.8956	0.6399	4.11554	0.9096	0.7611	4.83285	0.948	0.7581
158NALLO04	18211586	7.56761	0.9712	0.8256	6.99022	0.9135	0.6424	5.76424	0.9319	0.7797	6.66018	0.9545	0.7606
159NALLO05	15109733	6.59005	0.974	0.854	6.22962	0.9251	0.6977	5.13445	0.9481	0.8275	5.86921	0.9614	0.8014
160NALLO06	13151846	6.05428	0.9808	0.8678	5.55755	0.9282	0.6878	4.65083	0.9517	0.8026	5.31631	0.9652	0.7928
161NARI01	17697232	7.83997	0.9749	0.8546	7.09886	0.9131	0.7022	5.86787	0.9238	0.8031	6.84956	0.9539	0.7979
162NARI02	17285923	7.59646	0.9775	0.8534	6.98278	0.9187	0.687	5.79409	0.9378	0.8065	6.67608	0.9598	0.7938
*163NARI03	6032261	2.82576	0.9769	0.8433	2.61963	0.9222	0.6704	2.1814	0.9418	0.8031	2.51033	0.9615	0.7834
164NATU07	17639057	7.48451	0.9764	0.8273	7.07685	0.9164	0.6635	5.70683	0.9334	0.7871	6.65688	0.9596	0.776
165NATU08	20134490	8.45263	0.9704	0.8313	7.5956	0.8882	0.6529	6.22938	0.9008	0.7633	7.35027	0.9442	0.7656
166NATU09	16138114	7.03514	0.968	0.834	6.56651	0.9142	0.6675	5.41126	0.9335	0.7954	6.23139	0.9527	0.7779
167NATU10	16860386	7.17486	0.9766	0.8429	6.59961	0.9104	0.6734	5.42489	0.9276	0.7923	6.31206	0.9561	0.7825
168SABO03	16105160	7.07207	0.9775	0.8498	6.47781	0.9201	0.6732	5.4014	0.9398	0.8003	6.21999	0.9602	0.7868
169SABO04	17471220	7.87935	0.9784	0.8647	7.26738	0.9221	0.7085	6.04689	0.9416	0.8219	6.94101	0.961	0.8087
16DOMINICOCOMUN	19476599	8.23058	0.9765	0.8324	8.30604	0.9495	0.7985	6.67102	0.9616	0.8727	7.36478	0.9649	0.7992
170SABO01	24465907	10.5708	0.9785	0.8709	9.90695	0.9316	0.7356	8.13761	0.9482	0.8411	9.36174	0.9651	0.8265
171SABO02	24699277	10.4709	0.9781	0.8551	9.56073	0.9139	0.6864	7.92183	0.9319	0.8049	9.15435	0.9584	0.7931
172SABO05	20513693	8.86332	0.9768	0.8572	8.15131	0.9182	0.7023	6.7245	0.9316	0.809	7.78939	0.9576	0.8005
173SAPI09	20525784	8.86673	0.975	0.8566	8.20435	0.927	0.7024	6.80621	0.9411	0.8178	7.80521	0.9591	0.7988
174SARI10	18198306	7.73225	0.9757	0.8406	7.28027	0.9203	0.6773	5.93772	0.9399	0.8037	6.86267	0.9605	0.787
175SAPI08	19924669	8.45865	0.9721	0.849	7.8209	0.9163	0.6833	6.48361	0.9365	0.8089	7.43642	0.9559	0.7891
176SAVE06	18071253	7.90588	0.9779	0.8553	7.24584	0.919	0.6849	6.03237	0.9388	0.8078	6.94079	0.9599	0.7935
177SAVE07	20200114	8.43829	0.9712	0.8383	8.07657	0.9091	0.7024	6.40613	0.9206	0.7994	7.55481	0.953	0.8004
178VABU04	17932226	7.70118	0.9752	0.8514	7.03288	0.9168	0.6634	5.84854	0.9383	0.7787	6.74448	0.9582	0.7747
179VAPA03	18270656	8.01696	0.971	0.8514	7.39956	0.9224	0.6885	6.19056	0.9417	0.8155	7.05079	0.9567	0.7915
17DOMINICOENANO	15015148	6.40786	0.9643	0.782	6.36659	0.9283	0.733	5.1474	0.9418	0.8262	5.70223	0.9494	0.7342
180VAPA02	19736059	8.32852	0.9764	0.8385	7.68299	0.9152	0.6641	6.32011	0.9332	0.7895	7.3196	0.9582	0.7767
181VAPA01	19202762	8.28924	0.9776	0.8523	7.66244	0.9259	0.6815	6.3825	0.9475	0.8136	7.28985	0.9629	0.7902
182VABU03	18720090	6.98706	0.9686	0.8119	6.53321	0.8984	0.6265	5.22083	0.9131	0.7555	6.17441	0.9479	0.7496
183VABU02	15259824	6.62907	0.9752	0.8279	6.17015	0.9164	0.6472	5.05903	0.9343	0.7829	5.85794	0.9583	0.7657
184VABU01	18344501	7.80026	0.9756	0.8356	7.14032	0.9056	0.6556	5.84793	0.9213	0.7778	6.83147	0.9539	0.7712
185ICONONZO01	19281245	7.46096	0.9739	0.8253	6.7834	0.9093	0.6281	5.59247	0.9263	0.765	6.51834	0.9542	0.7512
186ICONONZO02	17757079	7.6299	0.9777	0.8444	6.96589	0.9192	0.6621	5.80826	0.9387	0.7945	6.68388	0.9602	0.7777
187ICONONZO03	17981856	7.972	0.9721	0.8505	7.3589	0.9125	0.6873	6.08333	0.9309	0.8045	7.02186	0.954	0.793
188RESTREPO01	20981234	8.68862	0.9758	0.8365	7.93467	0.913	0.6548	6.56603	0.9305	0.7843	7.59561	0.9565	0.769
189GUAYABORAYADO	20824008	8.23354	0.9634	0.7684	7.8496	0.8948	0.6866	6.31935	0.9022	0.7859	7.23344	0.9382	0.7268
18DOMINICOGUAICOSO	15596577	6.5097	0.9696	0.7921	6.4211	0.9242	0.7382	5.16748	0.9356	0.823	5.77879	0.9514	0.7458
190LIBERAL	17168859	7.05764	0.9697	0.7697	6.97534	0.9271	0.7159	5.60851	0.9392	0.8112	6.25956	0.9533	0.7179
191HARTONCUBANO	19993812	7.03213	0.9682	0.7639	7.11727	0.9322	0.7195	5.59429	0.945	0.8145	6.30246	0.9542	0.7186
192HARTONMACHO	17683506	7.51303	0.9637	0.8082	7.55331	0.9245	0.7696	6.00683	0.9325	0.8402	6.73334	0.9492	0.7747
193BANANOINDIOCOMESENTAO	14693266	4.9029	0.9792	0.8286	4.533	0.9228	0.6122	3.68759	0.9444	0.7376	4.31691	0.9631	0.7344
194MATACABALLO	18104917	7.64853	0.9781	0.8483	7.04024	0.92	0.6626	5.8155	0.9403	0.7858	6.73582	0.9609	0.7815
195BANANOROJO	15895295	7.04711	0.9791	0.8563	6.44571	0.9198	0.6743	5.36428	0.9403	0.7939	6.19732	0.9615	0.7898
197CUBANONEGRO	19301010	7.79085	0.9725	0.774	7.80014	0.9375	0.7276	6.2512	0.9505	0.8236	6.94201	0.9587	0.7267
198CUBANOBLANCO	16889534	6.54282	0.971	0.7698	6.54838	0.9346	0.721	5.21494	0.9474	0.8173	5.83962	0.9565	0.721
199BANANOBALBOA	12896019	5.17441	0.9379	0.8022	4.81589	0.874	0.6085	3.8976	0.8896	0.7226	4.56635	0.9183	0.727
19DOMINICOHARTONCOMUN	18373426	7.72585	0.9723	0.8023	7.71091	0.9394	0.7572	6.24142	0.9539	0.8471	6.87417	0.9583	0.7572
1SABA	19125922	7.9195	0.9792	0.855	7.24345	0.9221	0.6622	6.0141	0.944	0.7771	6.9424	0.962	0.7757
200TRIRACIMO	18808522	7.87751	0.9782	0.8485	7.23429	0.9212	0.6581	5.9586	0.9429	0.7755	6.8841	0.9621	0.7683
20DOMINICOHARTONROJO	17386069	7.36832	0.9666	0.8009	7.32907	0.9326	0.7544	5.94027	0.9466	0.8421	6.54794	0.9523	0.7557
22DOMINICOHARTONVIOTA	16975141	6.98479	0.9462	0.7755	7.03509	0.9128	0.7348	5.63859	0.9256	0.8206	6.24617	0.9329	0.7357
23DOMINICOMAQUENNO	19764161	7.80379	0.9597	0.8006	7.76612	0.9155	0.7485	6.2021	0.9274	0.8309	6.94632	0.9422	0.7592
24DOMINICOMOCHO	15902744	6.69737	0.9725	0.7925	6.69552	0.9371	0.747	5.3885	0.9506	0.8385	5.97059	0.9582	0.7472
26DOMINICONEGRO	19452750	7.00159	0.9699	0.7643	7.17171	0.9324	0.7229	5.56646	0.9441	0.8123	6.31169	0.9557	0.7252
27DOMINICOTUMACO	18517338	6.95649	0.9707	0.7714	6.8681	0.9285	0.7156	5.49761	0.9404	0.8097	6.16914	0.9538	0.7192
28ELAT	19879174	7.77669	0.9662	0.7809	7.83299	0.9361	0.7393	6.27817	0.9501	0.8307	6.95081	0.9534	0.7373
29FHIA1	16749672	7.03702	0.97	0.8209	6.88424	0.9297	0.7253	5.53962	0.9453	0.8005	6.23182	0.955	0.7583
2NAINE34	22189840	8.78968	0.9455	0.7773	8.79303	0.9071	0.7323	7.03016	0.9191	0.8143	7.82659	0.9303	0.7359
30FHIA110	16187490	7.05838	0.9748	0.8285	6.99519	0.9402	0.7565	5.65889	0.9565	0.8466	6.30464	0.9617	0.7846
31FHIA20	17075773	7.31638	0.9724	0.8055	7.13047	0.931	0.7187	5.78708	0.946	0.8187	6.47471	0.9572	0.7483
32FHIA21	17246638	7.34148	0.9727	0.8052	7.14724	0.9356	0.7171	5.83158	0.953	0.8234	6.4767	0.9593	0.7447
33FHIA22	15517169	6.4684	0.9699	0.7979	6.29435	0.9256	0.7087	5.0881	0.9392	0.8068	5.72629	0.9535	0.7406
34FHIA25	16055512	6.88957	0.9807	0.8534	6.18263	0.92	0.6494	5.16743	0.9412	0.7666	5.96897	0.9618	0.7638
35FIGUEFAMILE	18129607	7.12598	0.9663	0.7898	7.04866	0.9238	0.7205	5.60005	0.9363	0.7787	6.3056	0.949	0.7281
36FRENCHSOMBRE	16561406	6.92598	0.9684	0.7764	6.79595	0.9209	0.7201	5.47039	0.9318	0.8088	6.1164	0.9498	0.7239
37GAEP2	17635523	7.41929	0.9688	0.8031	7.24895	0.9147	0.7213	5.77235	0.9249	0.8053	6.58254	0.9487	0.7676
38HIBRIDOSABA1	17399590	6.91418	0.9565	0.7431	7.33034	0.9288	0.7671	5.5716	0.9337	0.7742	6.19491	0.9413	0.7078
39HIBRIDOSABA3	15135686	6.21263	0.9638	0.7578	6.4716	0.924	0.7677	4.91873	0.9255	0.7719	5.53964	0.9433	0.7205
3AMOUROJO	22697977	9.13477	0.9716	0.7971	9.32681	0.937	0.7599	7.35489	0.9495	0.8432	8.20631	0.9581	0.7623
40HARTONBIRRACIMO	16974227	7.34207	0.9723	0.8029	7.24598	0.9388	0.7518	5.92404	0.9542	0.8477	6.49362	0.9582	0.7513
41HARTONCOMUN	14210772	5.97105	0.9714	0.7714	5.95751	0.933	0.7237	4.77937	0.9451	0.8173	5.32304	0.9563	0.7238
42HARTONDELMETA	15518769	6.7257	0.9669	0.8051	6.65102	0.9208	0.7544	5.34673	0.9316	0.8295	5.97719	0.9486	0.7637
43HARTONHABANO	20156740	8.44293	0.9683	0.7774	8.25016	0.9159	0.7186	6.62562	0.9254	0.8026	7.452	0.9479	0.7259
44HARTONMAQUEÑO	21637679	9.05048	0.9684	0.7915	8.87373	0.9247	0.7359	7.1993	0.9385	0.826	7.97375	0.951	0.7399
45HARTONPEPO	12869572	5.80771	0.969	0.7941	5.77865	0.9229	0.7441	4.62506	0.9341	0.827	5.18583	0.9509	0.7539
46HARTONROJO	15683036	6.87377	0.9711	0.7925	6.82324	0.9368	0.7446	5.54866	0.9509	0.8386	6.10207	0.9569	0.7437
47HARTONTIGRE	16661117	6.99672	0.9604	0.7939	6.9331	0.9178	0.7446	5.57448	0.9299	0.825	6.21378	0.9437	0.7495
48HARTONTUMACO	13132141	5.82088	0.9711	0.7981	5.7544	0.9304	0.7473	4.65544	0.9429	0.8348	5.16725	0.9548	0.7505
49HONDURENNOENANO	19913464	8.41847	0.9584	0.7907	8.48635	0.9326	0.7519	6.86967	0.9475	0.844	7.51498	0.9476	0.748
50KELONGMEKINTU	17067766	7.25434	0.9731	0.8005	7.32382	0.9427	0.7597	5.87845	0.957	0.8481	6.48852	0.9601	0.7596
51KWA	16683225	6.77691	0.9728	0.787	6.91361	0.9408	0.7514	5.47547	0.9539	0.8367	6.0974	0.9598	0.7509
52LIFONGOLIKO	14763594	6.41843	0.9743	0.8023	6.45594	0.9488	0.7585	5.2199	0.9645	0.8531	5.73668	0.9621	0.7572
53MADREDELPLATANAL	15445912	6.55632	0.9647	0.7884	6.57539	0.9277	0.7441	5.26869	0.9403	0.8297	5.85464	0.9499	0.7472
54MAIAMAOLI	17251132	7.49208	0.9724	0.8054	7.42826	0.9349	0.7465	6.02541	0.9495	0.8536	6.66967	0.9581	0.7721
55MAIAMAOLIRISARALDA	19882586	8.41926	0.9699	0.7875	8.16107	0.9151	0.7136	6.60276	0.9257	0.8182	7.43069	0.9494	0.748
56MANZANO	17057418	7.56994	0.9813	0.8524	7.30682	0.9378	0.7534	5.89931	0.951	0.8215	6.54664	0.9586	0.7584
57MARITU	18436486	7.59204	0.9698	0.8068	7.43132	0.9168	0.7332	5.90791	0.928	0.7866	6.69202	0.9484	0.7464
58MBINDI	13181965	6.0154	0.9848	0.9036	5.40544	0.9236	0.6723	4.44421	0.9455	0.7783	5.11786	0.9617	0.7724
59MBOUROUKOU	14732999	6.16251	0.9723	0.7812	6.22591	0.941	0.7398	4.98453	0.9546	0.8327	5.52559	0.9596	0.7396
5BENDMOSSEDJO	20415071	8.1779	0.9693	0.7785	8.21492	0.9348	0.7335	6.56561	0.9478	0.8266	7.29096	0.9556	0.733
60MESSIATZO	16255899	7.02723	0.97	0.7861	6.94216	0.9257	0.7337	5.58921	0.9373	0.8215	6.23395	0.9527	0.7373
61NEYPOOVAN	16620352	7.25345	0.9741	0.8195	7.16356	0.9267	0.7734	5.61444	0.9338	0.8011	6.22323	0.947	0.7277
62NIABANG	15210811	6.63179	0.9741	0.803	6.70552	0.9445	0.7639	5.38879	0.9591	0.8535	5.94607	0.9618	0.7636
63NJOCKKON	13197649	5.73348	0.9673	0.7825	5.56788	0.9133	0.7191	4.48784	0.9228	0.8046	5.05286	0.9463	0.728
64ORISHELLE	19191522	7.94309	0.9692	0.7853	7.96229	0.931	0.7382	6.35729	0.9433	0.8279	7.08589	0.9544	0.7405
65PA0322	14495264	6.32697	0.9772	0.8135	6.18751	0.9415	0.7216	5.00055	0.9586	0.793	5.5921	0.9631	0.7475
66PELIPITA	15142107	6.11945	0.9517	0.7257	6.99615	0.9593	0.8562	5.2574	0.9531	0.8483	5.55294	0.9401	0.7044
67PERRENQUE	16640169	6.06448	0.9437	0.7011	6.93976	0.952	0.8536	5.18161	0.9385	0.8241	5.45941	0.9282	0.6752
68PISANGCEYLAN	17486909	7.90614	0.9841	0.8909	7.12744	0.9205	0.6829	5.83556	0.9408	0.7675	6.73862	0.9593	0.7799
69PLANTAIN17	16189323	7.14957	0.9705	0.7991	7.00454	0.9209	0.7417	5.64307	0.9312	0.823	6.31693	0.9512	0.7496
6BENDETTA	21258326	8.05198	0.9452	0.7307	9.20979	0.9451	0.8276	6.82489	0.9377	0.8287	7.34592	0.933	0.7152
70POMPOOCOMINO	17255638	6.27425	0.9449	0.7148	7.13662	0.9536	0.8628	5.36763	0.9452	0.8402	5.65682	0.9319	0.6897
71PV0344	16629910	7.14636	0.9722	0.8168	7.00559	0.9294	0.7309	5.59065	0.943	0.7912	6.32423	0.9555	0.76
72REDYADE	18356631	7.78616	0.9651	0.7997	7.78276	0.929	0.7552	6.26329	0.9423	0.8403	6.93218	0.9506	0.7565
73ROSEDEKONA	16185331	6.66516	0.951	0.771	6.58671	0.8913	0.716	5.18402	0.8977	0.787	5.93089	0.9289	0.7309
74YANGAMBIKM3	22358969	9.28842	0.9787	0.8535	8.57337	0.914	0.7121	6.91034	0.9247	0.7761	7.80643	0.9467	0.7274
75BOCADILLOCOMUN	17686776	7.40666	0.9731	0.8346	6.75886	0.9022	0.6559	5.54922	0.9178	0.778	6.48486	0.9516	0.7704
76BOCADILLOALTO	18111852	7.85191	0.9773	0.8535	7.27709	0.9234	0.6881	6.03456	0.9436	0.8138	6.92229	0.9618	0.7949
77PISANGMAS	15274217	6.50448	0.9749	0.8414	5.9153	0.9058	0.6649	4.87809	0.9223	0.7841	5.68632	0.9537	0.7762
78PISANGTONGAT	16045682	7.08084	0.9862	0.8911	6.33433	0.923	0.6749	5.22253	0.9452	0.7636	6.01328	0.9614	0.7726
79PISANGLILIN	16159788	7.02365	0.9828	0.8781	6.33738	0.9109	0.6627	5.10517	0.9277	0.7418	5.98113	0.9536	0.7634
7CACHACOCOMUN	24591084	9.27512	0.9547	0.7401	10.3504	0.9588	0.8416	7.91381	0.9549	0.8647	8.39023	0.9425	0.7249
80PALEMBANG	18404771	8.25511	0.9845	0.8867	7.53382	0.9395	0.7314	6.33993	0.9579	0.841	7.23355	0.9709	0.8251
81TUUGIA	15758359	6.66737	0.9729	0.8184	6.05094	0.9004	0.6431	4.95978	0.9133	0.7526	5.82117	0.9493	0.7573
82NIYARMAYIK	15838476	6.78815	0.9705	0.8244	6.31043	0.8998	0.6729	5.07384	0.9108	0.767	5.99509	0.9476	0.7769
83ZEBRINA	20597554	9.20044	0.9876	0.9254	8.10701	0.92	0.6868	6.62314	0.9411	0.7764	7.65913	0.9609	0.7812
84PECIOLOSOSCUROS	14164344	6.1278	0.9727	0.8122	5.99267	0.9312	0.7249	4.79975	0.947	0.7879	5.41116	0.957	0.7524
85LONGTAVOY	16592510	7.15809	0.9802	0.8742	6.78554	0.9193	0.6958	5.33581	0.9362	0.7696	6.26137	0.9572	0.7902
86ANNAM	11559040	5.29808	0.9734	0.8294	5.03517	0.9249	0.6795	4.05792	0.9426	0.754	4.68877	0.9576	0.7721
87GUAYABOROJOESPLENDOR	20069509	8.56201	0.9795	0.8569	7.75677	0.9202	0.6664	6.48878	0.9415	0.7897	7.48164	0.9614	0.7842
88PAHANG	15709346	6.40396	0.9724	0.8363	5.86474	0.9155	0.6365	4.86094	0.9371	0.7617	5.61921	0.956	0.7566
89SELANGOR1	12803024	5.82172	0.9886	0.93	5.11844	0.9166	0.6621	4.17641	0.9355	0.7538	4.85945	0.9586	0.7637
8CACHACOENANO	22745136	8.68555	0.9505	0.7448	9.71213	0.9546	0.8419	7.4156	0.9482	0.8628	7.85734	0.9373	0.7299
90MUSAROSEA	16255278	6.95675	0.9845	0.8739	6.39717	0.9186	0.6603	5.09863	0.9365	0.7414	5.97358	0.9589	0.7631
91SELANGOR2	16380694	7.14995	0.9883	0.9161	6.33004	0.9217	0.6603	5.17953	0.9429	0.7566	5.99031	0.962	0.7628
92TANI	17896834	6.85842	0.9417	0.6971	8.51538	0.9638	0.9273	6.07123	0.9488	0.8443	6.25344	0.9305	0.6894
93MUSABALBISIANA	20338081	7.43699	0.94	0.6718	9.13119	0.9614	0.9034	6.5723	0.9436	0.825	6.8246	0.9281	0.667
94IC2	18119804	7.97443	0.9767	0.8651	7.33928	0.9293	0.6837	6.16134	0.9535	0.8084	7.00888	0.963	0.7926
95FHIA2	16932804	7.05792	0.9696	0.8027	6.97122	0.9281	0.7173	5.53031	0.9422	0.7792	6.26672	0.9537	0.7462
96FHIA23	16559515	7.21756	0.9814	0.8621	6.59749	0.9283	0.6667	5.52493	0.9513	0.7935	6.32519	0.9655	0.7822
97SH34369	17069148	7.17404	0.9804	0.8477	6.59139	0.9309	0.645	5.49882	0.954	0.7775	6.30676	0.9664	0.7669
98FHIA17	15297352	6.61297	0.9839	0.8603	6.0454	0.9322	0.6597	5.06106	0.9558	0.7882	5.78923	0.9685	0.7767
99MYSORE	16340557	7.07835	0.9794	0.8522	6.36688	0.9192	0.6495	5.332	0.9417	0.77	6.14149	0.9614	0.7646
9CACHACOESPERMO	20640086	8.128	0.9552	0.755	9.03799	0.9608	0.8515	6.98226	0.9594	0.8765	7.32491	0.9433	0.7369
Average		7.68889	0.970892	0.818077	7.40161	0.923885	0.708861	5.98672	0.938625	0.801247	6.78668	0.954023	0.759634
*low coverage, therefore excluded from PCA and phylogeny

## Sheet: TABLE S4 RC between A and S
Table S4: Mean coverage per chromosome for A and S subgenomes
chrom	Sucrier	Cavendish	Gros Michel	unknown	Red	mutika
chr01	3.71368	4.27863	5.63596	5.8744	5.05517	6.94059
chr02	2.9803	3.96103	4.82498	4.92228	3.75376	6.07641
chr03	3.1928	3.89583	5.24129	5.19205	4.30511	5.82311
chr04	3.51432	3.93592	4.93792	5.07677	4.07885	5.77864
chr05	3.49961	4.0882	5.49499	5.19099	4.33543	6.47425
chr06	3.86725	4.22191	5.58237	5.43084	4.63281	6.36304
chr07	3.24714	4.00398	5.28913	5.16466	4.41371	6.14467
chr08	3.37713	4.23891	5.51848	5.79815	4.52152	6.71174
chr09	3.39092	4.01485	5.2758	5.19456	4.62696	6.52964
chr10	3.80333	4.99015	6.16215	6.80296	5.22522	7.63547
chr11	3.32605	4.01009	5.87872	6.05043	4.5616	6.88184
Schr01	1.53967	1.98042	2.85619	2.82548	2.40374	4.40443
Schr02	2.72416	1.95478	3.32507	2.79658	3.91991	4.16622
Schr03	1.60088	2.02634	2.80264	2.79325	2.36398	4.19754
Schr04	1.65993	1.99202	2.94253	2.74544	2.43522	4.24172
Schr05	1.75842	2.23052	3.12508	2.95034	2.33217	4.28183
Schr06	1.73186	2.02312	2.92163	3.23697	2.55266	4.56915
Schr07	1.79813	2.32388	3.0657	2.89826	2.36017	3.91628
Schr08	1.73313	1.97857	2.95871	3.12591	2.46699	4.9997
Schr09	1.80116	2.44968	2.99006	2.96733	2.82907	4.63352
Schr10	1.83157	2.10069	2.7548	2.53226	2.34577	3.99654
Schr11	1.84847	2.24556	2.87183	3.03668	2.71467	4.9683
ratio AS	Sucrier	Cavendish	Gros Michel	unknown	Red	Mutika
chr01	2.41201	2.16046	1.97325	2.07908	2.10305	1.57582
chr02	1.09403	2.02633	1.45109	1.76011	0.957615	1.45849
chr03	1.9944	1.9226	1.87012	1.85878	1.82113	1.38726
chr04	2.11715	1.97584	1.67812	1.84917	1.67494	1.36234
chr05	1.9902	1.83285	1.75835	1.75946	1.85897	1.51203
chr06	2.23301	2.08683	1.9107	1.67776	1.8149	1.39261
chr07	1.80585	1.72297	1.72526	1.78199	1.87008	1.56901
chr08	1.94858	2.14241	1.86516	1.85487	1.83281	1.34243
chr09	1.88263	1.63893	1.76445	1.75058	1.6355	1.40922
chr10	2.07654	2.37548	2.23688	2.68652	2.22751	1.91052
chr11	1.79935	1.78578	2.04703	1.99245	1.68035	1.38515
	1.94125	1.97004	1.84367	1.9137	1.77062	1.48226
	0.334805	0.217462	0.206764	0.280793	0.32278	0.163369
chrom	Popoulu	Plantain	Bluggoe	Pelipita
chr01	4.83469	2.69441	4.05383	3.54466
chr02	4.30516	2.472	3.59169	3.234
chr03	4.44205	2.63798	3.45341	2.9072
chr04	4.23947	2.48553	3.63553	2.92609
chr05	4.62017	2.72998	3.75107	3.15522
chr06	4.64954	2.8807	3.96788	3.38657
chr07	4.02284	2.00275	3.89086	3.49492
chr08	4.54533	2.87924	3.77213	3.07912
chr09	4.8136	2.79777	4.02484	3.52162
chr10	5.45542	3.02062	4.5351	3.99918
chr11	4.68732	2.58412	4.48595	4.11527
Schr01	2.76676	1.36812	3.11288	2.90443
Schr02	4.2815	1.21738	3.1384	2.87042
Schr03	2.61317	1.18925	2.81613	2.43638
Schr04	2.90183	1.52242	2.98631	2.45774
Schr05	2.67044	1.14868	2.80038	2.49872
Schr06	2.94957	1.35571	3.35479	3.40816
Schr07	2.89302	1.82474	2.92703	3.67636
Schr08	2.72878	1.34953	2.88525	2.97632
Schr09	2.89659	1.52097	2.95005	5.24021
Schr10	2.67857	1.50633	2.66878	2.39862
Schr11	2.94484	1.32544	3.17188	2.88723
ratio AS	Popoulu	Plantain	Bluggoe	Pelipita
chr01	1.74742	1.96943	1.30228	1.22043
chr02	1.00553	2.03059	1.14443	1.12667
chr03	1.69987	2.21819	1.2263	1.19324
chr04	1.46097	1.63261	1.2174	1.19056
chr05	1.73012	2.37662	1.33949	1.26274
chr06	1.57634	2.12487	1.18275	0.993668
chr07	1.39053	1.09755	1.32928	0.950649
chr08	1.6657	2.13351	1.30739	1.03454
chr09	1.66182	1.83947	1.36433	0.672037
chr10	2.03669	2.00529	1.69932	1.66728
chr11	1.59171	1.94963	1.41429	1.42534
	1.59697	1.94343	1.32066	1.15792
	AAAA	AAAB_Pome	AAAB_Africa
	4.37769	3.71501	4.57446
	3.78617	3.37751	4.00645
	3.86705	3.24773	3.7196
	3.89662	3.33232	3.88054
	4.36025	3.614	3.73149
	4.14902	3.7853	4.29282
	4.21193	3.64848	3.55362
	4.63983	3.60676	4.15613
	4.2011	3.7398	3.93933
	5.13855	4.48461	5.09791
	4.54179	3.58105	4.44272
	2.54744	2.22957	2.61011
	2.39779	2.25737	2.4819
	2.33343	2.09515	2.27344
	2.4749	2.06491	2.54437
	2.75864	2.1286	2.22001
	2.82394	3.03484	3.24202
	2.70378	2.33634	2.09302
	2.88206	2.56785	2.83447
	2.82836	3.27296	2.84138
	2.23013	1.97725	2.34649
	2.97317	2.25204	2.64334
ratio AS	AAAA	AAAB_Pome	AAAB_Africa
chr01	1.71847	1.66625	1.75259
chr02	1.57903	1.49621	1.61426
chr03	1.65724	1.55012	1.63611
chr04	1.57446	1.61378	1.52515
chr05	1.58058	1.69783	1.68084
chr06	1.46923	1.24728	1.32412
chr07	1.55779	1.56162	1.69784
chr08	1.6099	1.40458	1.46628
chr09	1.48535	1.14263	1.38641
chr10	2.30415	2.26811	2.17257
chr11	1.52759	1.59014	1.68072
	1.64216	1.56714	1.63063

## Sheet: TABLE S5 parentage hybrids
Table S5: Information on the parentage of the synthetic tetraploid accessions
Genetic cluster	sample	name	genotype from AGROSAVIA	genotype from MGIS	Female parent	Male parent	Promusa	MGIS link
AAAA	88PAHANG	Pahang	subsp. malaccensis 2x	subsp. malaccensis 2x				https://www.crop-diversity.org/mgis/accession/01BEL084609
	96FHIA23	Fhia 23	AAAA	AAAA				https://www.crop-diversity.org/mgis/accession/01KHM999100
	97SH34369	Sh 3436-9	AAAA	AAAA				https://www.crop-diversity.org/mgis/accession/01BEL0841318
	98FHIA17	Fhia 17	AAAA	AAAA	SH-3362	Highgate (Gros Michel AAA)		https://www.crop-diversity.org/mgis/accession/01BEL0841264
AAAB_Pome	65PA0322	Pa 03-22	AAB	AAAB / Pome	Prata ana (AAB)	Calcutta 4 (AA)		https://www.crop-diversity.org/mgis/accession/01USA108125 https://www.crop-diversity.org/mgis/accession/01UGA003159
	71PV0344	Pv 0344	AAB	AAAB	Pacovan	Calcutta 4		https://www.crop-diversity.org/mgis/accession/01CMR004593
	84PECIOLOSOSCUROS	Peciolos Oscuros	AA					https://www.crop-diversity.org/mgis/accession/01COL00482
	95FHIA2	Fhia 2	AAAA	AAAB	SH-3486 = Williams hybrid	SH-3393		https://www.crop-diversity.org/mgis/accession/01BEL084505
AAAB_Africa	30FHIA110	Fhia 110	AAAB	AAAB				https://www.crop-diversity.org/mgis/accession/01COL00428
	31FHIA20	Fhia 20	AAAB	AAAB	AVP-67' (AAB, Plantain, French Plantain)	SH-3437	https://www.promusa.org/FHIA-20	https://www.crop-diversity.org/mgis/accession/01CUB006208
	32FHIA21	Fhia 21	AAAB	AAAB	AVP-67	SH-3142 (AA)	https://www.promusa.org/FHIA-21	https://www.crop-diversity.org/mgis/accession/01USA108102
	33FHIA22	Fhia 22	AAAB	AAAB				https://www.crop-diversity.org/mgis/accession/01CUB006210
unclustered	29FHIA1	Fhia 1	AAAB	AAAB	Dwarf Prata	SH-3142	https://www.promusa.org/FHIA-01	https://www.crop-diversity.org/mgis/accession/01BEL084504
